# Supplementary material for: DNA and RNA Stability of Marine Microalgae in Cold-Stored Sediments and Its Implications in Metabarcoding Analyses
Source: Int J Mol Sci. 2024 Jan 31;25(3):1724. doi: 10.3390/ijms25031724 (PMC10855355; doi:10.3390/ijms25031724)
Supplement: Supplementary file 1 [file ijms-25-01724-s001.zip]

Archive with 1 entries (1 files):
- ijms-2801482-supplementary.pdf
